# Supplementary material for: GmPP2C113, a Soybean Protein Phosphatase, Positively Regulates Both Salt Tolerance and Symbiotic Nodulation
Source: Genes (Basel). 2026 Jul 17;17(7):815. doi: 10.3390/genes17070815 (PMC13410229; doi:10.3390/genes17070815)
Supplement: Supplementary file 1 [file genes-17-00815-s001.zip]

Archive with 1 entries (1 files):
- genes-4399987-supplementary.pdf
